# Supplementary material for: Redox Responsive Copolyoxalate Smart Polymers for Inflammation and Other Aging-Associated Diseases
Source: Int J Mol Sci. 2021 May 25;22(11):5607. doi: 10.3390/ijms22115607 (PMC8198274; doi:10.3390/ijms22115607)
Supplement: Supplementary file 1 [file ijms-22-05607-s001.zip]

Archive with 1 entries (1 files):
- ijms-1213616-supplementary.pdf
